# Supplementary material for: TRAPPopathies: Severe Multisystem Disorders Caused by Variants in Genes of the Transport Protein Particle (TRAPP) Complexes
Source: Int J Mol Sci. 2024 Dec 12;25(24):13329. doi: 10.3390/ijms252413329 (PMC11728246; doi:10.3390/ijms252413329)
Supplement: Supplementary file 1 [file ijms-25-13329-s001.zip]

Archive with 1 entries (1 files):
- ijms-3292376-supplementary.xlsx
