# Supplementary material for: TRAPPopathies: Severe Multisystem Disorders Caused by Variants in Genes of the Transport Protein Particle (TRAPP) Complexes
Source: Int J Mol Sci. 2024 Dec 12;25(24):13329. doi: 10.3390/ijms252413329 (PMC11728246; doi:10.3390/ijms252413329)
Supplement: Supplementary file 1 [file ijms-25-13329-s001.zip › ijms-3292376-supplementary.xlsx]

## Sheet: Sheet0
Supplemental Table S1: Uniprot annotations for TRAPP complex proteins
Entry	Entry Name	Protein names	Gene Names	Organism	Length	Gene Ontology (biological process)	Function [CC]	Tissue specificity	Protein families
Q9Y5R8	TPPC1_HUMAN	Trafficking protein particle complex subunit 1 (BET5 homolog) (Multiple myeloma protein 2) (MUM-2)	TRAPPC1 BET5 MUM2	Homo sapiens (Human)	145	COPII vesicle coating [GO:0048208]; endoplasmic reticulum to Golgi vesicle-mediated transport [GO:0006888]; vesicle coating [GO:0006901]; vesicle tethering [GO:0099022]	FUNCTION: May play a role in vesicular transport from endoplasmic reticulum to Golgi.		TRAPP small subunits family, BET5 subfamily
P0DI81	TPC2A_HUMAN	Trafficking protein particle complex subunit 2 (Sedlin)	TRAPPC2 SEDL	Homo sapiens (Human)	140	COPII vesicle coating [GO:0048208]; endoplasmic reticulum to Golgi vesicle-mediated transport [GO:0006888]; skeletal system development [GO:0001501]; vesicle coating [GO:0006901]; vesicle tethering [GO:0099022]	FUNCTION: Prevents transcriptional repression and induction of cell death by ENO1 (By similarity). May play a role in vesicular transport from endoplasmic reticulum to Golgi. {ECO:0000250}.	TISSUE SPECIFICITY: Expressed in brain, heart, kidney, liver, lung, pancreas, placenta, skeletal muscle, fetal cartilage, fibroblasts, placenta and lymphocytes. {ECO:0000269|PubMed:10431248}.	TRAPP small subunits family, Sedlin subfamily
Q9UL33	TPC2L_HUMAN	Trafficking protein particle complex subunit 2-like protein	TRAPPC2L HSPC126	Homo sapiens (Human)	140	COPII vesicle coating [GO:0048208]; endoplasmic reticulum to Golgi vesicle-mediated transport [GO:0006888]; vesicle coating [GO:0006901]; vesicle tethering [GO:0099022]	FUNCTION: Plays a role in vesicular transport from endoplasmic reticulum to Golgi. {ECO:0000269|PubMed:19416478, ECO:0000269|PubMed:30120216}.	TISSUE SPECIFICITY: Expressed in testis, liver, bladder, lung, spleen and brain, several cell lines and primary chondrocytes cell line. {ECO:0000269|PubMed:19416478}.	TRAPP small subunits family, Sedlin subfamily
O43617	TPPC3_HUMAN	Trafficking protein particle complex subunit 3 (BET3 homolog)	TRAPPC3 BET3 CDABP0066	Homo sapiens (Human)	180	COPII vesicle coating [GO:0048208]; endoplasmic reticulum to Golgi vesicle-mediated transport [GO:0006888]; intra-Golgi vesicle-mediated transport [GO:0006891]; vesicle coating [GO:0006901]; vesicle tethering [GO:0099022]	FUNCTION: May play a role in vesicular transport from endoplasmic reticulum to Golgi.		TRAPP small subunits family, BET3 subfamily
Q9Y296	TPPC4_HUMAN	Trafficking protein particle complex subunit 4 (Hematopoietic stem/progenitor cell protein 172) (Synbindin) (TRS23 homolog)	TRAPPC4 SBDN CGI-104 HSPC172 PTD009	Homo sapiens (Human)	219	autophagy [GO:0006914]; COPII vesicle coating [GO:0048208]; dendrite development [GO:0016358]; endoplasmic reticulum to Golgi vesicle-mediated transport [GO:0006888]; vesicle coating [GO:0006901]; vesicle tethering [GO:0099022]	FUNCTION: Core component of the TRAPP complexes which has a function of guanine nucleotide exchange factor activity for Rab1 GTPase (Probable). Plays a role in vesicular transport from endoplasmic reticulum to Golgi and autophagy (PubMed:31794024). May play a role in dendrite postsynaptic membrane trafficking (By similarity). {ECO:0000250|UniProtKB:Q9ES56, ECO:0000269|PubMed:31794024, ECO:0000305…		TRAPP small subunits family, TRAPPC4 subfamily
Q8IUR0	TPPC5_HUMAN	Trafficking protein particle complex subunit 5	TRAPPC5	Homo sapiens (Human)	188	COPII vesicle coating [GO:0048208]; endoplasmic reticulum to Golgi vesicle-mediated transport [GO:0006888]; vesicle coating [GO:0006901]; vesicle tethering [GO:0099022]	FUNCTION: May play a role in vesicular transport from endoplasmic reticulum to Golgi.		TRAPP small subunits family, BET3 subfamily
O75865	TPC6A_HUMAN	Trafficking protein particle complex subunit 6A (TRAPP complex subunit 6A)	TRAPPC6A HSPC289	Homo sapiens (Human)	159	COPII vesicle coating [GO:0048208]; endoplasmic reticulum to Golgi vesicle-mediated transport [GO:0006888]; vesicle tethering [GO:0099022]	FUNCTION: May play a role in vesicular transport during the biogenesis of melanosomes. {ECO:0000250|UniProtKB:Q78XR0}.		TRAPP small subunits family, BET3 subfamily
Q86SZ2	TPC6B_HUMAN	Trafficking protein particle complex subunit 6B (TRAPP complex subunit 6B)	TRAPPC6B	Homo sapiens (Human)	158	endoplasmic reticulum to Golgi vesicle-mediated transport [GO:0006888]; nervous system development [GO:0007399]; vesicle coating [GO:0006901]; vesicle tethering [GO:0099022]	FUNCTION: Component of a transport protein particle (TRAPP) complex that may function in specific stages of inter-organelle traffic (PubMed:16025134, PubMed:16828797). Specifically involved in the early development of neural circuitry, likely by controlling the frequency and amplitude of intracellular calcium transients implicated in the regulation of neuron differentiation and survival (Probable…	TISSUE SPECIFICITY: Both isoforms are expressed ubiquitously (at transcript level), isoform 1 being the most predominant (PubMed:28626029). Expressed in the fetal brain and different regions of the adult brain and spinal cord (PubMed:28626029). {ECO:0000269|PubMed:28626029}.	TRAPP small subunits family, BET3 subfamily
Q9Y2L5	TPPC8_HUMAN	Trafficking protein particle complex subunit 8 (Protein TRS85 homolog)	TRAPPC8 KIAA1012	Homo sapiens (Human)	1435	collagen biosynthetic process [GO:0032964]; COPII vesicle coating [GO:0048208]; endoplasmic reticulum to Golgi vesicle-mediated transport [GO:0006888]; Golgi organization [GO:0007030]; vesicle tethering [GO:0099022]	FUNCTION: Plays a role in endoplasmic reticulum to Golgi apparatus trafficking at a very early stage (PubMed:21525244). Maintains together with TBC1D14 the cycling pool of ATG9 required for initiation of autophagy (PubMed:26711178). Involved in collagen secretion (PubMed:32095531). {ECO:0000269|PubMed:21525244, ECO:0000269|PubMed:26711178, ECO:0000269|PubMed:32095531}.		TRS85 family
Q96Q05	TPPC9_HUMAN	Trafficking protein particle complex subunit 9 (NIK- and IKBKB-binding protein) (Tularik gene 1 protein)	TRAPPC9 KIAA1882 NIBP T1	Homo sapiens (Human)	1148	cerebral cortex development [GO:0021987]; endoplasmic reticulum to Golgi vesicle-mediated transport [GO:0006888]; neuron differentiation [GO:0030182]; vesicle coating [GO:0006901]; vesicle tethering [GO:0099022]	FUNCTION: Functions as an activator of NF-kappa-B through increased phosphorylation of the IKK complex. May function in neuronal cells differentiation. May play a role in vesicular transport from endoplasmic reticulum to Golgi. {ECO:0000269|PubMed:15951441}.	TISSUE SPECIFICITY: Expressed at high levels in muscle and kidney and to a lower extent in brain, heart and placenta. {ECO:0000269|PubMed:15951441}.	NIBP family
P48553	TPC10_HUMAN	Trafficking protein particle complex subunit 10 (Epilepsy holoprosencephaly candidate 1 protein) (EHOC-1) (Protein GT334) (Trafficking protein particle complex subunit TMEM1) (Transport protein particle subunit TMEM1) (TRAPP subunit TMEM1)	TRAPPC10 EHOC1 TMEM1	Homo sapiens (Human)	1259	early endosome to Golgi transport [GO:0034498]; endoplasmic reticulum to Golgi vesicle-mediated transport [GO:0006888]; intra-Golgi vesicle-mediated transport [GO:0006891]; vesicle coating [GO:0006901]; vesicle tethering [GO:0099022]	FUNCTION: Specific subunit of the TRAPP (transport protein particle) II complex, a highly conserved vesicle tethering complex that functions in late Golgi trafficking as a membrane tether. {ECO:0000269|PubMed:11805826, ECO:0000269|PubMed:31467083, ECO:0000269|PubMed:35298461}.	TISSUE SPECIFICITY: Expressed in all tissues examined.	TRAPPC10 family
Q7Z392	TPC11_HUMAN	Trafficking protein particle complex subunit 11	TRAPPC11 C4orf41	Homo sapiens (Human)	1133	constitutive secretory pathway [GO:0045054]; COPII vesicle coating [GO:0048208]; endoplasmic reticulum to Golgi vesicle-mediated transport [GO:0006888]; Golgi organization [GO:0007030]; regulation of protein complex stability [GO:0061635]; vesicle tethering [GO:0099022]	FUNCTION: Involved in endoplasmic reticulum to Golgi apparatus trafficking at a very early stage. {ECO:0000269|PubMed:21525244, ECO:0000269|PubMed:27862579}.		TRAPPC11 family
Q8WVT3	TPC12_HUMAN	Trafficking protein particle complex subunit 12 (Tetratricopeptide repeat protein 15) (TPR repeat protein 15) (TTC-15) (Trafficking of membranes and mitosis)	TRAPPC12 TRAMM TTC15 CGI-87	Homo sapiens (Human)	735	COPII vesicle coating [GO:0048208]; endoplasmic reticulum to Golgi vesicle-mediated transport [GO:0006888]; Golgi organization [GO:0007030]; metaphase chromosome alignment [GO:0051310]; positive regulation of protein localization to kinetochore [GO:1905342]; regulation of kinetochore assembly [GO:0090234]; vesicle tethering [GO:0099022]	FUNCTION: Component of the TRAPP complex, which is involved in endoplasmic reticulum to Golgi apparatus trafficking at a very early stage (PubMed:21525244, PubMed:28777934). Also plays a role in chromosome congression, kinetochore assembly and stability and controls the recruitment of CENPE to the kinetochores (PubMed:25918224). {ECO:0000269|PubMed:21525244, ECO:0000269|PubMed:25918224, ECO:00002…
A5PLN9	TPC13_HUMAN	Trafficking protein particle complex subunit 13	TRAPPC13 C5orf44	Homo sapiens (Human)	417	endoplasmic reticulum to Golgi vesicle-mediated transport [GO:0006888]; vesicle coating [GO:0006901]; vesicle tethering [GO:0099022]			TRAPPC13 family
Accessed 08 November 2024
